# Supplementary material for: Genetic Polymorphisms in MHC Classes I and II Predict Outcomes in Metastatic Colorectal Cancer
Source: Int J Mol Sci. 2025 Mar 12;26(6):2556. doi: 10.3390/ijms26062556 (PMC11942614; doi:10.3390/ijms26062556)
Supplement: Supplementary file 1 [file ijms-26-02556-s001.zip]

Archive with 1 entries (1 files):
- ijms-3475627-supplementary.docx
